# Supplementary material for: A Genome-Wide Analysis of the BAM Gene Family and Identification of the Cold-Responsive Genes in Pomegranate (Punica granatum L.)
Source: Plants (Basel). 2024 May 10;13(10):1321. doi: 10.3390/plants13101321 (PMC11125002; doi:10.3390/plants13101321)
Supplement: Supplementary file 1 [file plants-13-01321-s001.zip]

Archive with 2 entries (2 files):
- 1.Supplementary Figure.pdf
- 2.Supplementary tables..xlsx
